# Supplementary material for: Nanoenzyme Reactor-Based Oxidation-Induced Reaction for Quantitative SERS Analysis of Food Antiseptics
Source: Biosensors (Basel). 2022 Nov 8;12(11):988. doi: 10.3390/bios12110988 (PMC9688296; doi:10.3390/bios12110988)
Supplement: Supplementary file 1 [file biosensors-12-00988-s001.zip]

Archive with 1 entries (1 files):
- biosensors-1964131-supplementary.pdf
